# Supplementary material for: A Public Health Approach to Automated Pain Intensity Recognition in Chest Pain Patients via Facial Expression Analysis for Emergency Care Prioritization
Source: Diagnostics (Basel). 2025 Oct 21;15(20):2661. doi: 10.3390/diagnostics15202661 (PMC12564096; doi:10.3390/diagnostics15202661)
Supplement: Supplementary file 1 [file diagnostics-15-02661-s001.zip]

Archive with 1 entries (1 files):
- diagnostics-3834619-supplementary.pdf
